# Supplementary material for: Microwaved-Assisted Synthesis of Starch-Based Biopolymer Membranes for Novel Green Electrochemical Energy Storage Devices
Source: Materials (Basel). 2023 Nov 10;16(22):7111. doi: 10.3390/ma16227111 (PMC10672333; doi:10.3390/ma16227111)
Supplement: Supplementary file 1 [file materials-16-07111-s001.zip]

Archive with 1 entries (1 files):
- materials-2668927-supplementary.pdf
